# Supplementary material for: Honey bee colonies act as reservoirs for two Spiroplasma facultative symbionts and incur complex, multiyear infection dynamics
Source: Microbiologyopen. 2014 Apr 28;3(3):341–55. doi: 10.1002/mbo3.172 (PMC4082708; doi:10.1002/mbo3.172)
Supplement: Supplementary file 8 — Table S2. Apis mellifera honey bee colonies surveyed for Spiroplasma species using qPCR analysis in Brazil from all seasons and separated by state. BA – Bahia, CE – Ceará, GO – Goiás, MG – Minas Gerais, MS – Mato Grosso do Sul, PR – Paraná, RJ – Rio de Janeiro, RN – Rio Grande do Norte, RS – Rio Grande do Sul, SC – Santa Catarina, and SP – São Paulo. [file mbo30003-0341-sd8.xlsx]

## Sheet: Table S2
Table S2: Apis mellifera honey bee colonies surveyed for Spiroplasma species using qPCR analysis in Brazil from all seasons and separated by state. BA – Bahia, CE – Ceará, GO – Goiás, MG – Minas Gerais, MS – Mato Grosso do Sul, PR – Paraná, RJ – Rio de Janeiro, RN – Rio Grande do Norte, RS – Rio Grande do Sul, SC – Santa Catarina, and SP – São Paulo.
State	no. colonies sampled	no. uninfected (proportion)	no. Spiroplasmaa infected (proportion)	no. S. apis positive (proportion)	no. S. melliferum positive (proportion)	no. S. apis only (proportion)	no. S. melliferum only (proportion)	no. co-infection (proportion)
BA	2	2 (1.000)	0	0	0	0	0	0
CE	4	3 (0.750)	1 (0.250)	1 (0.250)	1 (0.250)	0	0	1 (1.000)
GO	2	1 (0.500)	1 (0.500)	0	1 (0.500)	0	1 (1.000)	0
MG	3	1 (0.333)	2 (0.667)	1 (0.333)	2 (0.667)	0	1 (0.500)	1 (0.500)
MS	4	4 (1.000)	0	0	0	0	0	0
PR	1	1 (1.000)	0	0	0	0	0	0
RJ	1	1 (1.000)	0	0	0	0	0	0
RN	5	0	5 (1.000)	1 (0.200)	5 (1.000)	0	4 (0.800)	1 (0.200)
RS	1	1 (1.000)	0	0	0	0	0	0
SC	39	25 (0.641)	14 (0.359)	11 (0.282)	9 (0.231)	5 (0.357)	3 (0.214)	6 (0.429)
SP	77	25 (0.325)	52 (0.675)	39 (0.506)	43 (0.558)	9 (0.173)	13 (0.250)	30 (0.577)
Total:	139	64 (0.460)	75 (0.540)	53 (0.381)	61 (0.439)	14 (0.187)	22 (0.293)	39 (0.520)
a Infected by S. apis and/or S. melliferum.
Schwarz RS, Weinstein Teixeira E, Tauber JP, Birke JM, Martins M, Fonseca I, Evans JD. 2013. Honey bee colonies act as reservoirs for two Spiroplasma facultative symbionts and incur complex, multiyear infection dynamics.
