# Supplementary material for: Honey bee colonies act as reservoirs for two Spiroplasma facultative symbionts and incur complex, multiyear infection dynamics
Source: Microbiologyopen. 2014 Apr 28;3(3):341–55. doi: 10.1002/mbo3.172 (PMC4082708; doi:10.1002/mbo3.172)
Supplement: Supplementary file 9 — Table S3. Annual data by season of spiroplasma (S. apis and S. melliferum) prevalence in U.S.A. and Brazil Apis mellifera honey bee colonies between 2011 and 2013 based on species-specific qPCR results. [file mbo30003-0341-sd9.xlsx]

## Sheet: Table S3
Table S3: Annual data by season of spiroplasma (S. apis and S. melliferum) prevalence in U.S.A. and Brazil A. mellifera honey bee colonies between 2011 and 2013 based on species-specific qPCR results.
	Seasonal prevalence of Spiroplasma species						Analysis of Spiroplasma infected colonies
Year	Season	no. colonies sampled	no. uninfected (proportion)	no. S. apis positive (proportion)	no. S. melliferum positive (proportion)		no. Spiroplasmaa infected (proportion)	no. S. apis only (proportion)	no. S. melliferum only (proportion)	no. co-infection (proportion)
U.S.A. (Maryland)
2011	Winter	55	44 (0.800)	8 (0.145)	3 (0.055)		11 (0.200)	8 (0.727)	3 (0.273)	0
	Spring	49	8 (0.163)	13 (0.265)	37 (0.755)		41 (0.837)	4 (0.098)	28 (0.683)	9 (0.220)
	Summer	88	52 (0.591)	21 (0.239)	26 (0.296)		36 (0.409)	10 (0.278)	15 (0.417)	11 (0.306)
	Fall	39	25 (0.641)	10 (0.256)	4 (0.103)		14 (0.359)	10 (0.714)	4 (0.286)	0
2012	Winter	74	39 (0.527)	12 (0.162)	32 (0.432)		35 (0.473)	3 (0.086)	23 (0.657)	9 (0.257)
	Spring	132	87 (0.659)	19 (0.144)	31 (0.235)		45 (0.341)	14 (0.311)	26 (0.578)	5 (0.111)
	Summer	48	46 (0.958)	0	2 (0.042)		2 (0.042)	0	2 (1.000)	0
	Fall	35	34 (0.971)	1 (0.029)	0		1 (0.029)	1 (1.000)	0	0
2013	Winter	27	26 (0.963)	1 (0.037)	0		1 (0.037)	1 (1.000)	0	0
	Spring	69	49 (0.710)	1 (0.015)	19 (0.275)		20 (0.290)	1 (0.050)	19 (0.950)	0
	Total:	616	410 (0.666)	86 (0.140)	154 (0.250)		206 (0.334)	52 (0.252)	120 (0.583)	34 (0.165)
Brazil (11 states)
2011	Winter	7	5 (0.714)	1 (0.143)	2 (0.286)		2 (0.286)	0	1 (0.500)	1 (0.500)
	Spring	16	9 (0.563)	6 (0.375)	5 (0.313)		7 (0.438)	2 (0.286)	1 (0.143)	4 (0.571)
2012	Fall	23	15 (0.652)	5 (0.217)	5 (0.217)		8 (0.348)	3 (0.375)	3 (0.375)	2 (0.250)
	Winter	7	7 (1.000)	0	0		0	0	0	0
2013	Fall	83	28 (0.337)	41 (0.494)	46 (0.554)		55 (0.663)	9 (0.164)	14 (0.255)	32 (0.582)
	Winter	3	0	0	3 (1.000)		3 (1.000)	0	3 (1.000)	0
	Total:	139	64 (0.460)	53 (0.381)	61 (0.439)		75 (0.540)	14 (0.187)	22 (0.293)	39 (0.520)
Brazil (SC and SP only)
2011	Winter	4 (SC)	4 (1.00)	0	0		0	0	0	0
	Spring	11 (SC)	5 (0.455)	5 (0.455)	4 (0.364)		6 (0.545)	2 (0.333)	1 (0.167)	3 (0.214)
2012	Fall	17 (SC+SP)	9 (0.529)	5 (0.294)	4 (0.235)		7 (0.412)	3 (0.429)	2 (0.286)	2 (0.286)
	Winter	7 (SC)	7 (1.00)	0	0		0	0	0	0
2013	Fall	77 (SP)	25 (0.325)	40 (0.519)	44 (0.571)		53 (0.688)	9 (0.170)	13 (0.245)	31 (0.585)
	Total:	116	50 (0.431)	50 (0.431)	52 (0.448)		66 (0.569)	14 (0.212)	16 (0.242)	36 (0.545)
a Infected by S. apis and/or S. melliferum.
Schwarz RS, Weinstein Teixeira E, Tauber JP, Birke JM, Martins M, Fonseca I, Evans JD. 2013. Honey bee colonies act as reservoirs for two Spiroplasma facultative symbionts and incur complex, multiyear infection dynamics.
